# Supplementary material for: TRPA1 activation in non-sensory supporting cells contributes to regulation of cochlear sensitivity after acoustic trauma
Source: Nat Commun. 2023 Jun 30;14:3871. doi: 10.1038/s41467-023-39589-w (PMC10313773; doi:10.1038/s41467-023-39589-w)
Supplement: Supplementary file 9 — Source Data [file 41467_2023_39589_MOESM9_ESM.xlsx]

## Sheet: Figure 1b
											Primary antibody: mouse anti-alkaline phosphatase, human placental (clone 8B6), Sigma-Aldrich
				AlexaFluor 488 Phalloidin							Secondary antibody: goat anti mouse Ig conjugated with Alexa Fluor 568, ThermoFisher Scientific
						Phalloidin							hPLAP							Merge
		TRPA1 WT
		TRPA1 KO

## Sheet: Figure 1c
									Primary antibody: mouse anti-alkaline phosphatase, human placental (clone 8B6), Sigma-Aldrich
									Secondary antibody: goat anti mouse Ig conjugated with Alexa Fluor 488, ThermoFisher Scientific
				DIC							PLAP	DAPI
																		PLAP
																Maximum intensity projection of subregion in Deiters' cell region

## Sheet: Figure 2a
										4-HNE puff
		DIC				0s				45s				73s				100s
	WT
										4-HNE puff
		DIC				0s				46s				73s				100s
	KO

## Sheet: Figure 2c
		N =	30	3	159	5	224	9	144	5	59	4	80	3
			Baseline				4-HNE Puff				Washout
			WT		KO		WT		KO		WT		KO
			Cells	Explant avg	Cells	Explant avg	Cells	Explant avg	Cells	Explant avg	Cells	Explant avg	Cells	Explant avg
			1.03377	1.04148	1.05116	1.04097	1.24134	1.45419	1.16438	1.12251	1.1392	1.1566	1.04367	1.0481
			1.0337		1.03827		1.50552		1.18081		1.13578		1.0522
			1.0349		1.04762		2.17713		1.13256		1.13546		1.06017
			1.06738		1.04661		1.76687		1.13806		1.26848		1.05592
			1.04742		1.05802		2.11063		1.14609		1.30063		1.03734
			1.03003		1.03481		1.67908		1.15696		1.3308		1.05348
			1.03759		1.04766		2.00371		1.17417		1.41499		1.04484
			1.04704		1.06154		2.45098		1.16471		1.25646		1.05831
					1.04641		1.45197		1.16429		1.54252		1.06638
			1.06335	1.05811	1.04545		2.14595		1.15196		1.07092		1.05963
			1.06557		1.03611		1.28248		1.1609		1.05189		1.07216
			1.06825		1.01574		1.35628		1.05062		1.06369		1.06876
			1.0773		1.03664		1.2229		1.05948		1.06342		1.06921
			1.03659		1.05873		1.31161		1.05607		1.06987		1.07686
			1.03758		1.03721		1.29175		1.06103		1.09272		1.05535
					1.04285		1.41693		1.0658		1.06974		1.05743
			1.05422	1.05866	1.05375		1.49013		1.05483		1.0693		1.05556
			1.03226		1.03386		1.1625				1.08378		1.02395
			1.04811		1.04101		1.08821		1.07362	1.05525	1.07692		1.04077
			1.05678		1.03352		1.58781		1.04746		1.06722		1.04484
			1.03448		1.0375		1.51733		1.07298		1.07627		1.04632
			1.0423		1.0479		1.6756		1.06259		1.06519		1.04452
			1.05714		1.04088		1.56375		1.07296				1.04716
			1.0641		1.04328		1.51154		1.05392		1.0511	1.06031	1.04938
			1.06017		1.04317		1.44716		1.05175		1.05509		1.03947
			1.0686		1.02715		1.14238		1.04845		1.05408		1.06209
			1.06742		1.0522		1.5415		1.06472		1.06145		1.04055
			1.08289		1.03163		1.17769		1.05976		1.09685		1.04488
			1.07955		1.0402		1.27004		1.05776		1.04329		1.03707
			1.05337		1.03015		1.42395		1.05676				1.04435
			1.05721		1.04607		1.29642		1.14343		1.02908	1.1209	1.04839
			1.08		1.03141		1.27753		1.07784		1.02767		1.04115
					1.02482		1.32343		1.05913		1.06061		1.05281
					1.05168		1.45606		1.04396		1.15585		1.03713
					1.04522		1.13306		1.04934		1.29482		1.04215
					1.03633		1.11339		1.04987		0.978731		1.04845
					1.01918		1.09121		1.05484		1.02951		1.03341
							1.38389		1.06696		1.22573		1.04662
					1.0354	1.06202	1.08128		1.05286		1.13118		1.03648
					1.0535		1.38376		1.07798		1.64413		1.05447
					1.03574		1.4215		1.05598		1.08216		1.05411
					1.04522		1.86767		1.05833		1.06405		1.05342
					1.0642		1.82515		1.04587		1.04153		1.05223
					1.04441		1.85535		1.04641		1.03291		1.04505
					1.04681		1.31989		1.06349		1.01547		1.03844
					1.05456		1.37373		1.05491				1.0346
					1.03901		1.15802		1.06867		1.03211	1.02624	1.03927
					1.05815		1.45703		1.05162		1.02273		1.03325
					1.06505		1.14203		1.05491		1.00159		1.0515
					1.05403		1.09174		1.04897		1.09264		1.03923
					1.06645		1.09671		1.04288		0.99297		1.0342
					1.06167				1.05174		0.993658		1.0396
					1.06317		1.84233	2.00497	1.04844		1.05708		1.04086
					1.06938		1.70317		1.04419		1.00887
					1.05263		1.57859		1.05651		1.01279		1.00543	1.02234
					1.06155		1.75486		1.07512		1.03545		1.02165
					1.07977		1.64876		1.0592		1.04743		1.00469
					1.0649		1.53061		1.04688		1.01648		1.02322
					1.06949		1.41779		1.03915		1.05428		1.02692
					1.0566		1.53629		1.04863		1.04418		1.0121
					1.06047		1.49569		1.03181		1.00191		1.0169
					1.05954		2.24571		1.03093		1.00575		1.02413
					1.06075		1.96605		1.04415				1.05263
					1.06707		1.81806		1.04109				1.0262
					1.12818		1.50536		1.05093				1.03189
					1.13344		1.79216		1.03837
					1.08499		2.03226		1.05856				1.04688	1.03213
					1.07518		1.85393		1.0379				1
					1.09399		2.03103		1.0461				1.01036
					1.08897		1.72849		1.04257				1.03989
					1.1019		1.48018		1.04482				1.01367
					1.07117		2.50223						1.04
					1.08553		2.54823		1.05017	1.03153			1.04336
					1.06631		2.93119		1.01754				1.03581
					1.05263		3.081		1.0315				1.03081
					1.06181		2.41215		1.02108				1.05398
					1.06046		2.60417		1.02612				1.0468
					1.048		2.31086		1.04185				1.04824
					1.05457		2.74011		1.01933				1.03286
					1.04167		2.92395		1.04468				1.02649
					1.03462		1.7615		1.04328				1.02709
					1.04642		1.85031		1.03475				1.01781
					1.06061		1.85555		1.01652
					1.04651		2.09106
					1.05798		1.8902		1.04839	1.05797
					1.03935		1.88518		1.08955
					1.03896		1.82482		1.05
					1.05882				1.06061
					1.05796		1.68277	2.13725	1.07014
					1.04714		2.04904		1.08197
					1.06014		2.10075		1.04408
							2.21362		1.051
					1.01876	1.01834	2.22948		1.0268
					1.0207		2.28594		1.01987
					1.02208		2.14726		1.03448
					1.02864		2.41873		1.02857
					1.03372		1.15072		1.0375
					1.00457		1.6005		1.02128
					1.01254		1.24446		1.04609
					1.01695		1.38474		1.03167
					1.01138		1.51598		1.15646
					1.0133		2.71526		1.13333
					1.01917		3.25816		1.06697
							2.75467		1.10021
					1.05172	1.05819	3.58114		1.09213
					1.04938				1.09412
					1.04412		1.26464	1.62588	1.10949
					1.04918		1.20493		1.12397
					1.06952		1.76518		1.09091
					1.05105		1.73567		1.01717
					1.09177		1.61575		1.03279
					1.0472		1.99836		1.025
					1.05263		1.8298		1.02326
					1.06928		1.59273		1.01818
					1.0452				1.03791
					1.04822		1.06061	1.05883	1.02183
					1.06757		1.07595		1.02724
					1.05867		1.06159
					1.04592		1.05987		1.22906	1.05987
					1.0472		1.06969		1.0588
					1.06195		1.0522		1.0496
					1.06534		1.0503		1.07185
					1.03976		1.05769		1.28172
					1.05191		1.06881		1.05592
					1.05797		1.072		1.04548
					1.10465		1.04671		1.05607
					1.03077		1.0306		1.2914
					1.04096				1.08322
					1.07372		1.32549	1.39656	1.04134
					1.06322		1.5146		1.04031
					1.05978		1.48525		1.06279
					1.06648		1.25524		1.06704
					1.05867		1.46675		1.03434
					1.09459		1.62196		1.04295
					1.05919		1.70322		1.06842
					1.06322		1.77191		1.07438
					1.0396		1.39695		0.990558
							1.16742		1.0112
					1.06213	1.05286	1.07025		1.01551
					1.05519		1.11446		1.0149
					1.0349		1.10154		1.01581
					1.04305		1.06192		1.02449
					1.05701		1.1128		1.02269
					1.0474		1.4335		1.02594
					1.05394		1.6506		1.01753
					1.05208		1.59249		1.01223
					1.06007		1.65065		0.997383
					1.06157		1.43425		0.993095
					1.05565
					1.05263		1.04011	1.03958
					1.0567		1.04406
					1.05058		1.03878
					1.0446		1.08451
					1.04977		1.04206
					1.06285		1.03538
					1.04977		1.03239
					1.05497		1.02344
					1.06108		1.03228
					1.0546		1.0466
					1.04754		1.04076
					1.05442		1.03539
					1.05013		1.02826
					1.04887		1.03013
							2.58716	2.77542
							2.94629
							3.42162
							3.29851
							3.5198
							3.23294
							3.00671
							2.23171
							2.50649
							2.52571
							2.92623
							2.74809
							2.70928
							2.55717
							2.38403
							2.22353
							2.96296
							3.00752
							2.85856
							3
							2.85843
							2.93119
							2.625
							2.93717
							2.81096
							2.67857
							2.62673
							2.45283
							2.2875
							2.4
							2.87421	1.99202
							2.82576
							2.6044
							2.29559
							2.36298
							2.32646
							2.23494
							2.5336
							2.52502
							2.50532
							2.34645
							1.70933
							1.55903
							2.31284
							2.31194
							2.3987
							2.09409
							1.65396
							1.57563
							1.66436
							2.18778
							2.02283
							1.98021
							1.70655
							1.60812
							1.60898
							1.75837
							1.97384
							1.55268
							1.60947
							1.63557
							1.53842
							2.02997
							1.26827
							1.18054
							1.34949
							1.97916

## Sheet: Figure 2d
										CA puff
		DIC				0s				78s				122s				188s
	WT
										CA puff
		DIC				0s				78s				122s				188s
	KO

## Sheet: Figure 2f
		N =	173	4	101	3	173	4	101	3	173	4	86	3
			Baseline				CA Puff				Washout
			WT		KO		WT		KO		WT		KO
			Cells	Explant avg	Cells	Explant avg	Cells	Explant avg	Cells	Explant avg	Cells	Explant avg	Cells	Explant avg
			1.05286	1.04296	1.06952	1.04986	1.03638	1.44082	1.04032	1.04348	1.04478	1.04707	1.06173	1.02942
			1.03101		1.03627		1.05569		1.03659		1.00173		1.02439
			1.03363		1.03627		1.05199		1.0303		1.04996		1.03081
			1.04271		1.03896		1.04938		1.03984		1.0834		1.03819
			1.04762		1.04651		1.04102		1.04698		1.08438		1.01804
			1.06489		1.03723		1.06406		1.03279		1.04297		1.03448
			1.04853		1.0567		1.04817		1.05389		1.09626		1.04119
			1.03746		1.0567		1.03481		1.02789		1.06949		1.03081
			1.07114		1.04526		1.04278		1.03378		1.02185		1.02434
			1.0688		1.04265		1.04119		1.03019		1.05982		1.02198
			1.22596		1.05322		1.04314		1.02309		1.0925		1.04124
			1.04807		1.04167		1.05958		1.0325		1.03169		1.05322
			1.03906		1.05319		1.05602		1.04259		1.05471		1.03516
			1.05004		1.03535		1.05118		1.04819		1.04137		1.04119
			1.06299		1.05556		1.07383		1.04071		1.0492		1.03093
			1.08507		1.0411		1.05242		1.04842		1.0496		1.02353
			1.03206		1.04885		1.06477		1.05882		1.04442		1.03275
			1.03145		1.0355		1.06801		1.0411		1.04869		1.01023
			1.0495		1.06287		1.05743		1.04828		1.03982		1.02067
			1.06557		1.06648		1.06239		1.01911		1.04933		1.02439
			1.03955		1.04046		1.07532		1.0643		1.04066		1.01266
			1.03808		1.05479		1.0772		1.04516		1.05903		1.00728
			1.05702		1.0411		1.06303		1.06114		1.03155		1.02217
			1.04733		1.07056		1.06497		1.02793		1.03148		1.01732
			1.04641		1.05128		1.0682		1.02756		1.04071		1.03926
			1.05182		1.05		1.07169		1.0481		1.0473		1.02339
			1.04549		1.05528		1.0459		1.04094		1.03967		1.02941
			1.04921		1.06132		2.32449		1.01845		1.05112		1.02814
			1.01242		1.06264		1.45679		1.03665		1.06473		1.04082
			1.01742		1.05814		2.67874		1.02857		0.980437		1.02296
			1.02768		1.05121		1.85331		1.09544		1.04235
			1.02435		1.04585		2.84746		1.10177		1.00098		1.0625	1.03526
			1.0327		1.04106		2.30501		1.07973		1.00246		1.02244
			1.02399		1.04816		2.75237		1.06579		1.06792		1.0181
			1.02663		1.04278		1.40564		1.07724		1.18221		1.04513
			1.02301		1.04167		1.56359		1.06494		1.08364		1.0219
			1.0332		1.03399		1.14029		1.08132		1.03571		1.02709
			1.02224		1.05413		1.03331		1.0382		1.027		1.03191
			1.03604		1.05932		1.06844		1.02857		1.04839		1.01796
			1.03122		1.04558		1.10807		1.01695		1.05369		1.03672
			1.03648		1.04885		1.33381		1.0382		1.01738		1.02183
			1.02941		1.05882		1.18069		1.02732		1.04124		1.0387
			1.03517		1.06027		1.62791		1.02946		1.01647		1.03004
			1.04337		1.05134		1.37177		1.01521		1.02251		1.03712
			1.0106		1.05516		1.27205		1.02222		1.03929		1.03865
			1.0281				1.10924				1.0206		1.03491
			1.02174		1.04336	1.04894	1.13091		1.03448	1.03531	1.04195		1.0452
			1.02304		1.02978		1.22843		1.02259		1.06456		1.0396
			1.01454		1.01496		1.06581		1.01676		1.05822		1.02703
			1.03653		1.03865		1.10577		1.01754		1.03401		1.05516
			1.02479		1.04592		1.15781		1.0241		1.06101		1.01902
			1.04442		1.04911		1.34193		1.02174		1.07579		1.05405
			1.04244		1.05023		2.20436		1.03297		1.00909		1.02667
			1.04793		1.03191		1.45191		1.0274		1.03306		1.05134
			1.02995		1.03926		2.72325		1.04059		1.21036		1.03865
			1.03913		1.03696		2.95359		1.0404		0.986564		1.03191
			1.05574		1.04077		2.98569		1.03627		1.00466		1.04358
			1.03996		1.03448		3.30292		1.01455		1.45634		1.03248
			1.03723		1.03044		1.53723		1.02602		0.998532		1.0375
			1.07656		1.03896		2.0691		1.03491		0.96748
			1.04297		1.03133		1.04231		1.02259		1.035		1.03896	1.0275
			1.03673		1.06013		1.05977		1.03148		1.0559		1.00271
			1.02469		1.10619		1.11504		1.00196		1.04051		1.01695
			1.04378		1.06452		1.28433		1.08029		0.977979		1.02865
			1.04478		1.04816		1.21561		1.07006		1.02034		1.02426
			1.03423		1.04294		2.23494		1.07767		0.946558		1.03641
			1.04181		1.04412		2.2413		1.02975		1.03849		1.00904
			1.05685		1.08232		2.18536		1.03926		0.982544		1.02374
			1.033		1.10795		1.14578		1.03534		1.01262		1.03053
			1.05691		1.0585		1.12044		1.04681		1.03878		1.0423
					1.04067				1.04444				1.02601
			1.05351	1.09647	1.05195		1.26718	1.23305	1.04609		1.02797	1.03648	1.01966
			1.37255		1.04651		1.37971		1.03984		1.03038		1.02064
			1.10714		1.06017		1.95885		1.03268		0.957944		1.01974
			1.48462				1.60043				1.00625		1.0231
			1.04959		1.03636	1.04965	1.11628		1.05	1.04538	0.998521		1.02236
			1.12291		1.04615		1.15689		1.04854		1.01562		1.02484
			1.18327		1.04235		1.3877		1.05		1.00605		1.03916
			1.11298		1.07463		1.40562		1.0411		0.996979		1.04286
			1.10204		1.04167		1.23473		1.05714		1.01739		1.02761
			1.09277		1.04167		1.28878		1.07506		1.06188		1.01329
			1.07179		1.0396		1.07143		1.07087		1.12121		1.04305
			1.08456		1.08333		1.15007		1.02857		1.17754		1.01974
			1.2069		1.04412		1.16533		1.04289		1.03093		1.01639
			1.11111		1.04027		1.54839		1.04211		1.01695		1.01667
			1.06884		1.0473		1.79808		1.04961		1		1.06607
			1.0214		1.04683		1.5		1.02966		1.05735		1.02837
			1.04205		1.04061		1.04197		1.03571		1.02024		1.04683
			1.09489		1.04779		1.51909		1.05476		1.02479
			1.08824		1.05166		1.04692		1.04425		1.0101
			1.06593		1.05455		1.03789		1.05172		1.03738
			1.05088		1.0461		1.13652		1.03562		1.02022
			1.09123		1.05263		1.20325		1.04762		1
			1.02321		1.06312		1.09606		1.04348		1.05392
			1.04205		1.04895		1.04197		1.03784		1.02024
			1.36364		1.04089		1.2381		1.03812		1.02778
			1.10512		1.07143		1.34104		1.01433		1.11801
			1.0533		1.04478		1.17722		1.03448		1.10891
			1.01737		1.05948		1.20243		1.04571		1.08654
			1.05469		1.04167		1.23493		1.06897		1.04167
			1.06138		1.04096		1.12658		1.05236		1.02794
			1.13433		1.05691		1.25405		1.05329		1.02351
			1.08295		1.0443		1.13852		1.02689		1.00783
			1.03622				1.0439				1.02022
			1.05523				1.07213				1.0217
			1.02273				1.05145				1.08621
			1.02105				1.0359				1.07206
			1.01382				1.10615				1.05066
			1.03797				1.04665				1.02484
			1.0274				1.02273				1.01815
			1.02709				1.07722				1.01338
			1.0453	1.04354			1.15512	1.2809			1.00473	1.03052
			1.06481				1.07143				1.06836
			1.00971				1.81009				0.98686
			1.02493				1.49215				1.00241
			1.05413				1.71466				0.989357
			1.03846				1.57773				0.97046
			1.01648				1.11111				1.00492
			1.01471				1.09827				1.00918
			1.03858				1.09459				1.00685
			1.03535				1.11111				1.00213
			1.02902				1.12532				1.05444
			1.00251				1.10831				1.00742
			1.05932				1.17333				1
			1.05263				1.33758				1.04567
			1.05042				1.81304				1.03926
			1.0411				2.02548				1.01996
			1.04278				1.60334				1.04895
			1.0443				1.07506				1.08
			1.04878				1.0647				1.05372
			1.05				1.07634				1.05096
			1.06195				1.06725				1.04369
			1.06017				1.11064				1.00604
			1.07656				1.11901				1.02434
			1.0688				1.13309				1.10694
			1.04738				1.1587				1.14108
			1.05381				1.07586				1.0259
			1.04885	1.0477			1.03093	1.09996			1.0049	1.02786
			1.04585				1.02865				1.02041
			1.03873				1.13419				1.00601
			1.04885				1.03675				1.00473
			1.05536				1.0443				1.02446
			1.0443				1.04106				1.1898
			1.0479				1.05769				1.01583
			1.05615				1.0373				1.02592
			1.03645				1.03622				1.02467
			1.04688				1.03495				1.02469
			1.02778				1.02723				1.01382
			1.03118				1.04211				1.0039
			1.05012				1.02345				1.0041
			1.10632				1.03359				1.01918
			1.02767				1.01476				1.01786
			1.04418				1.03383				1.03321
			1.01732				1.02823				1.01562
			1.03175				1.05735				1.01399
			1.03203				1.0443				1.01562
			1.02837				1.0625				1.04762
			1.06195				1.02757				1.02941
			1.0401				1.03795				1.02784
			1.04167				1.02792				1.01918
			1.0411				1.03535				1.03286
			1.03659				1.03352				1.0114
			1.04615				1.08033				1.01078
			1.05096				1.14407				0.990566
			1.07038				1.45631				1.01279
			1.06109				2.11207				1.04888
			1.06583				1.27747				1.0095
			1.06209				1.28655				1.10973
			1.05263				1.10063				1.06021
			1.0231				1.08563				1.06383
			1.05178				1.01928				1.02532
			1.0625				1.04497				1.02469
			1.05187				1.06784				1.01852
			1.07923				1.01163				1.00887

## Sheet: Figure 2g
																		CA puff								CA puff
		DIC								0s								86s								135s								222s
	WT
																		CA puff								CA puff
		DIC								0s								86s								135s								222s
	KO

## Sheet: Figure 2i
		N =	59	30
			CA Puff
			WT	KO
			Cells	Cells
			1.05744	1.05052
			1.05406	1.07787
			1.05513	1.07472
			1.09749	1.06779
			1.08037	1.07153
			1.05268	1.05115
			1.0394	1.02872
			1.04542	1.05653
			1.03116	1.05452
			1.05831	1.04348
			1.07959	1.06034
			1.0599	1.04723
			1.13044	1.02968
			1.16748	1.04971
			1.1157	1.05889
			1.04513	1.05457
			1.04233	1.05719
			1.2611	1.01662
			1.16608	1.02169
			1.17212	1.02905
			1.19029	1.01034
			1.04414	1.01494
			1.13763	1.01633
			1.02784	1.02658
			1.22915	1.00232
			1.15208	1.00231
			1.03025	1.02222
			1.03856	1.01556
			1.02405	1.03405
			1.05527	1.02617
			1.25701
			1.02948
			1.1797
			1.1898
			1.04123
			1.01952
			1.03103
			1.02141
			1.02321
			1.06725
			1.05099
			1.03231
			1.01994
			1.02617
			1.01025
			1.02639
			1.05179
			1.02659
			1.01751
			1.05359
			1.02626
			1.036
			1.0326
			1.01473
			1.15805
			1.02578
			1.03417
			1.04196
			1.04309

## Sheet: Figure 3b
		Baseline Ca2+ range (nM)	Total number of cells	Number of cells responding with >1.5 fold increase	% of cells responding with >1.5 fold increase
		70-100	128	10	0.078125
		100-130	78	16	0.205128
		130-160	58	23	0.396552
		160-190	48	14	0.291667
		190-220	47	13	0.276596
		220-250	21	4	0.190476
		250-280	17	2	0.117647
		280-310	20	3	0.15
		310-340	14	1	0.0714286

## Sheet: Figure 4b
		mV	TRPA1-transfected cells (nA)
		-150	-1.17035	-0.7108	-0.51917	-0.28272	-0.30624	-0.12317
		-140	-1.1406	-0.66959	-0.49326	-0.27082	-0.28912	-0.11798
		-130	-1.11085	-0.62837	-0.46734	-0.25891	-0.27199	-0.1128
		-120	-1.0811	-0.58715	-0.44142	-0.24701	-0.25487	-0.10761
		-110	-1.05135	-0.53629	-0.41551	-0.23389	-0.2367	-0.10033
		-100	-1.0177	-0.48394	-0.38959	-0.22367	-0.21917	-0.09376
		-90	-0.96757	-0.43503	-0.36367	-0.20961	-0.20082	-0.08852
		-80	-0.89758	-0.38936	-0.33638	-0.19576	-0.18553	-0.07876
		-70	-0.82345	-0.3473	-0.30876	-0.18287	-0.17087	-0.0685
		-60	-0.74326	-0.30103	-0.27934	-0.16773	-0.15515	-0.05983
		-50	-0.65475	-0.25626	-0.24846	-0.14958	-0.13863	-0.05106
		-40	-0.56053	-0.20942	-0.2159	-0.12784	-0.1236	-0.04175
		-30	-0.45632	-0.15999	-0.18023	-0.1011	-0.10716	-0.0313
		-20	-0.3314	-0.1075	-0.14067	-0.0647	-0.08993	-0.01901
		-10	-0.18632	-0.04869	-0.09229	-0.02025	-0.07057	-0.00674
		0	-0.01773	0.0161	-0.0376	0.02896	-0.04845	0.00653
		10	0.18633	0.09135	0.0253	0.086	-0.02264	0.02042
		20	0.42777	0.177	0.09818	0.15163	0.00805	0.03573
		30	0.70599	0.27322	0.18578	0.2275	0.04481	0.05255
		40	1.05946	0.37729	0.29199	0.31534	0.08892	0.07064
		50	1.44566	0.49325	0.4146	0.42126	0.14161	0.09009
		60	1.89659	0.62266	0.57522	0.52995	0.20632	0.10998
		70	2.34154	0.74654	0.7448	0.65927	0.28197	0.12955
		80	2.78648	0.86415	0.91529	0.79165	0.36249	0.14807
		90	3.23143	0.98093	1.08578	0.92439	0.43879	0.15632
		100	3.67638	1.09772	1.25628	1.05713	0.51563	0.16447
		mV	No transfected cells (nA)
		-150	-0.08237	0.01239	-0.0104	0.00353
		-140	-0.07462	0.01186	-0.00857	0.0034
		-130	-0.06686	0.01133	-0.00674	0.00327
		-120	-0.05906	0.01079	-0.00492	0.00314
		-110	-0.04726	0.01026	-0.00314	0.00292
		-100	-0.03903	0.00852	-0.00298	0.00255
		-90	-0.03052	0.00533	-0.00278	0.00219
		-80	-0.02383	0.00232	-0.00271	0.00148
		-70	-0.0171	0.00141	-0.00278	0.000865167
		-60	-0.01083	-9.17422e-05	-0.00285	0.00067941
		-50	-0.00524	-0.00112	-0.00272	0.000570171
		-40	-0.000873369	-0.00117	-0.00234	0.000207522
		-30	0.00454	-0.000498952	-0.00154	-3.53465e-05
		-20	0.00863	-0.000158024	-0.00139	0.000216229
		-10	0.01307	-0.000558483	-0.00164	-6.7447e-05
		0	0.01584	-0.000588604	-0.00176	-0.000338521
		10	0.01903	-0.00679	-0.00141	-0.00065906
		20	0.02196	-0.01794	-0.000974715	-0.00122
		30	0.0239	-0.02399	-0.000690696	-0.00191
		40	0.02931	-0.0232	-0.000280472	-0.00248
		50	0.02919	-0.01704	0.000276158	-0.00355
		60	0.02965	-0.00567	0.00102	-0.0049
		70	0.0302	0.00973	0.00165	-0.0066
		80	0.03313	0.02248	0.00149	-0.01027
		90	0.02844	0.03573	0.00142	-0.01741
		100	0.01627	0.04897	0.00135	-0.02454
		mV	Mock-transfected cells (nA)
		-150	0.03032	-0.02777	-0.01223	-0.03932	0.01575
		-140	0.02225	-0.02757	-0.00748	-0.0273	0.02511
		-130	0.01417	-0.02738	-0.00273	-0.02529	0.03447
		-120	0.00906	-0.0258	0.00682	-0.02177	0.02767
		-110	0.00724	-0.02147	0.00404	-0.00753	0.02305
		-100	0.00644	-0.01766	0.00511	-0.00809	0.01785
		-90	0.0067	-0.01505	0.00693	-0.00174	0.01415
		-80	0.00565	-0.01358	0.00349	0.00035	0.00894
		-70	0.00487	-0.01218	0.00058	0.00397	0.00488
		-60	0.00328	-0.01023	-0.00029	0.00376	0.00074
		-50	0.00257	-0.00788	0.00085	0.00317	-0.00337
		-40	0.00171	-0.00553	0.00074	0.00272	-0.00648
		-30	0.00039	-0.00323	-0.00056	0.00235	-0.01038
		-20	-0.00061	-0.00077	-0.000333079	0.00061	-0.01449
		-10	-0.00151	0.00169	-0.00125	-0.001	-0.01917
		0	-0.00315	0.0042	-0.00156	-0.00189	-0.0224
		10	-0.00501	0.0085	-0.00194	-0.00159	-0.02461
		20	-0.00761	0.01446	-0.00294	-0.0009	-0.0266
		30	-0.0107	0.01988	-0.00217	8e-05	-0.02784
		40	-0.01373	0.02329	-0.00095	0.00155	-0.02696
		50	-0.01579	0.02765	0.00038	0.0051	-0.02517
		60	-0.02028	0.03412	0.00235	0.0051	-0.02204
		70	-0.02264	0.04051	0.00259	0.00826	-0.019
		80	-0.02533	0.04709	0.0005	0.00947	-0.01681
		90	-0.03559	0.04621	-0.00111	0.02183	-0.01029
		100	-0.04631	0.04451	0.00192	0.02504	0.01416

[truncated: 41 more sheets: Figure 4c, Figure 5a, Figure 5b, Figure 5c, Figure 5e, Figure 5j, Figure 6a, Figure 6d, Figure 6e, Figure 7a, Figure 7b, Figure 7d, Figure 7e, Figure 8a, Figure 8b, Figure 8c, Figure 8d, Figure 8e, Supp Figure 1a, Supp Figure 1b …]
